# Supplementary material for: Cheminformatics Strategies Unlock Marburg Virus VP35 Inhibitors from Natural Compound Library
Source: Viruses. 2023 Aug 15;15(8):1739. doi: 10.3390/v15081739 (PMC10459822; doi:10.3390/v15081739)
Supplement: Supplementary file 1 [file viruses-15-01739-s001.zip]

Archive with 1 entries (1 files):
- viruses-2532024-supplementary.pdf
